# Supplementary material for: Applicability of Pre-Plastic Deformation Method for Improving Mechanical Properties of Bulk Metallic Glasses
Source: Materials (Basel). 2022 Oct 28;15(21):7574. doi: 10.3390/ma15217574 (PMC9654271; doi:10.3390/ma15217574)
Supplement: Supplementary file 1 [file materials-15-07574-s001.zip]

Archive with 1 entries (1 files):
- materials-1937154-supplementary.pdf
